# Supplementary material for: Rapid identification of mutations caused by fast neutron bombardment in Medicago truncatula
Source: Plant Methods. 2021 Jun 16;17:62. doi: 10.1186/s13007-021-00765-y (PMC8207604; doi:10.1186/s13007-021-00765-y)
Supplement: Supplementary file 2 — Additional file 2: Table S1. The potential deletions in wn mutant. The details of potential deletions in wn mutant populations were listed, which include the location, sequence, length, genotype in different samples and the mutant type of deletions. [file 13007_2021_765_MOESM2_ESM.xlsx]

## Sheet: Sheet1
Table S1. The deletions in wn mutant
Chromosome	Position	A17	wn	Deletion Length	A17	Mutant Pool	Wild-type Like Pool	Mutated gene	Mutation type
Chr1	33087303	TA	T	1	+/+	-/-	+/-	N.A.	N.A.
Chr3	10999711	GA	G	1	+/+	-/-	+/-	N.A.	N.A.
Chr3	18225565	AT	A	1	+/+	-/-	+/-	N.A.	N.A.
Chr3	18852573	GGA	G	2	+/+	-/-	+/-	N.A.	N.A.
Chr3	21252286	TATATATATATATATA	T	15	+/+	-/-	+/-	N.A.	N.A.
Chr3	27881142	AT	A	1	+/+	-/-	+/-	N.A.	N.A.
Chr3	39530548	GC	G	1	+/+	-/-	+/-	MtrunA17Chr3g0119041	frameshift_variant
Chr3	45757403	ATG	A	2	+/+	-/-	+/-	N.A.	N.A.
Chr3	46677822	TA	T	1	+/+	-/-	+/-	N.A.	N.A.
Chr3	51302651	TATCTTA	T	6	+/+	-/-	+/-	MtrunA17Chr3g0135321	3_prime_UTR_variant
Chr3	55761739	CCA	C	2	+/+	-/-	+/-	MtrunA17Chr3g0141581	5_prime_UTR_variant
Chr3	55761742	TC	T	1	+/+	-/-	+/-	N.A.	N.A.
Chr4	47791648	GC	G	1	+/+	-/-	+/-	N.A.	N.A.
Chr4	58588322	AAG	A	2	+/+	-/-	+/-	N.A.	N.A.
Chr5	23562156	TTCTCTCTCTCTCTCTCTC	T	18	+/+	-/-	+/-	N.A.	N.A.
Chr6	23774304	GAT	G	2	+/+	-/-	+/-	N.A.	N.A.
Chr8	29720192	TA	T	1	+/+	-/-	+/-	N.A.	N.A.
Chr8	43888373	CT	C	1	+/+	-/-	+/-	N.A.	N.A.
Chr8	45108410	CA	C	1	+/+	-/-	+/-	N.A.	N.A.
