# Supplementary material for: Rapid identification of mutations caused by fast neutron bombardment in Medicago truncatula
Source: Plant Methods. 2021 Jun 16;17:62. doi: 10.1186/s13007-021-00765-y (PMC8207604; doi:10.1186/s13007-021-00765-y)
Supplement: Supplementary file 3 — Additional file 3: Table S2. The potential deletions in yl1 mutant. The details of potential deletions in yl1 mutant populations were listed, which include the location, sequence, length, genotype in different samples and the mutant type of deletions. [file 13007_2021_765_MOESM3_ESM.xlsx]

## Sheet: Sheet2
Table S2. The deletions in yl1 mutant
Chromosome	Position	A17	yl1	Deletion Length	A17	yl1	Mutated gene	Mutation type
Chr0c02	371368	GATAT	G	4	+/+	-/-	N.A.	N.A.
Chr0c03	13979	TG	T	1	+/+	-/-	MtrunA17Chr0c03g0489931	non_coding_transcript_variant
Chr0c03	14004	AT	A	1	+/+	-/-	MtrunA17Chr0c03g0489931	non_coding_transcript_variant
Chr1	6060719	CAA	C	2	+/+	-/-	N.A.	N.A.
Chr1	10625861	ACT	A	2	+/+	-/-	MtrunA17Chr1g0160101	non_coding_transcript_variant
Chr1	13995079	CATAT	C	4	+/+	-/-	N.A.	N.A.
Chr1	18585608	GT	G	1	+/+	-/-	N.A.	N.A.
Chr1	19926612	AT	A	1	+/+	-/-	N.A.	N.A.
Chr1	19926614	AGTT	A	3	+/+	-/-	N.A.	N.A.
Chr1	22819856	GT	G	1	+/+	-/-	N.A.	N.A.
Chr1	22890126	CG	C	1	+/+	-/-	N.A.	N.A.
Chr1	25162490	AAT	A	2	+/+	-/-	N.A.	N.A.
Chr1	29660232	GA	G	1	+/+	-/-	N.A.	N.A.
Chr1	33087303	TA	T	1	+/+	-/-	N.A.	N.A.
Chr1	34849854	CTT	C	2	+/+	-/-	N.A.	N.A.
Chr1	37901270	GAAGAAGAGAGA	G	11	+/+	-/-	N.A.	N.A.
Chr1	38612578	AAT	A	2	+/+	-/-	MtrunA17Chr1g0188941	non_coding_transcript_variant
Chr1	41485831	TAA	T	2	+/+	-/-	N.A.	N.A.
Chr1	45784044	GTT	G	2	+/+	-/-	N.A.	N.A.
Chr1	50359890	GT	G	1	+/+	-/-	N.A.	N.A.
Chr1	51604305	AAT	A	2	+/+	-/-	N.A.	N.A.
Chr1	56002633	GAT	G	2	+/+	-/-	N.A.	N.A.
Chr2	115525	TA	T	1	+/+	-/-	N.A.	N.A.
Chr2	445640	GTCTTT	G	5	+/+	-/-	N.A.	N.A.
Chr2	445647	ATGAAAGTGG	A	9	+/+	-/-	N.A.	N.A.
Chr2	2803662	CT	C	1	+/+	-/-	N.A.	N.A.
Chr2	8065208	CA	C	1	+/+	-/-	N.A.	N.A.
Chr2	8971847	GAA	G	2	+/+	-/-	MtrunA17Chr2g0289361	non_coding_transcript_variant
Chr2	12170074	GT	G	1	+/+	-/-	N.A.	N.A.
Chr2	17883416	GC	G	1	+/+	-/-	MtrunA17Chr2g0300061	3_prime_UTR_variant
Chr2	32689057	AT	A	1	+/+	-/-	N.A.	N.A.
Chr2	36779837	CTA	C	2	+/+	-/-	MtrunA17Chr2g0314301	non_coding_transcript_variant
Chr2	37122675	GCC	G	2	+/+	-/-	N.A.	N.A.
Chr2	48198286	CTA	C	2	+/+	-/-	N.A.	N.A.
Chr2	48965523	AAT	A	2	+/+	-/-	N.A.	N.A.
Chr3	6886076	CA	C	1	+/+	-/-	N.A.	N.A.
Chr3	12603590	GTA	G	2	+/+	-/-	N.A.	N.A.
Chr3	21289665	GCC	G	2	+/+	-/-	N.A.	N.A.
Chr3	26380016	CA	C	1	+/+	-/-	N.A.	N.A.
Chr3	30827141	CA	C	1	+/+	-/-	N.A.	N.A.
Chr3	33712519	CTA	C	2	+/+	-/-	N.A.	N.A.
Chr3	33836129	GA	G	1	+/+	-/-	N.A.	N.A.
Chr3	34445514	CA	C	1	+/+	-/-	N.A.	N.A.
Chr3	43806416	TA	T	1	+/+	-/-	MtrunA17Chr3g0125261	non_coding_transcript_variant
Chr3	44063588	TA	T	1	+/+	-/-	MtrunA17Chr3g0125511	3_prime_UTR_variant
Chr3	44680116	AT	A	1	+/+	-/-	N.A.	N.A.
Chr3	48467140	CA	C	1	+/+	-/-	N.A.	N.A.
Chr3	54309535	TGA	T	2	+/+	-/-	N.A.	N.A.
Chr3	55111192	AGG	A	2	+/+	-/-	MtrunA17Chr3g0140741	3_prime_UTR_variant
Chr3	57155213	CA	C	1	+/+	-/-	N.A.	N.A.
Chr4	682830	GAA	G	2	+/+	-/-	N.A.	N.A.
Chr4	4498938	TA	T	1	+/+	-/-	N.A.	N.A.
Chr4	4769326	CAT	C	2	+/+	-/-	N.A.	N.A.
Chr4	5004556	CT	C	1	+/+	-/-	N.A.	N.A.
Chr4	12934042	AATTTATAGAAGTGTTAATTTTTTCTAGAAGAAGGAAAAAAGGAAAAT	A	47	+/+	-/-	N.A.	N.A.
Chr4	15772662	CTATATATATATATA	C	14	+/+	-/-	MtrunA17Chr4g0020071	3_prime_UTR_variant
Chr4	15870818	AC	A	1	+/+	-/-	N.A.	N.A.
Chr4	39445691	AT	A	1	+/+	-/-	N.A.	N.A.
Chr4	39508900	GGA	G	2	+/+	-/-	N.A.	N.A.
Chr4	45634214	CTA	C	2	+/+	-/-	N.A.	N.A.
Chr4	46624927	CT	C	1	+/+	-/-	N.A.	N.A.
Chr4	49774648	CT	C	1	+/+	-/-	N.A.	N.A.
Chr4	57182707	GT	G	1	+/+	-/-	N.A.	N.A.
Chr5	2150610	TC	T	1	+/+	-/-	N.A.	N.A.
Chr5	5148958	TAA	T	2	+/+	-/-	MtrunA17Chr5g1021221	non_coding_transcript_variant
Chr5	8061735	GT	G	1	+/+	-/-	N.A.	N.A.
Chr5	10261395	TA	T	1	+/+	-/-	N.A.	N.A.
Chr5	11030413	CA	C	1	+/+	-/-	MtrunA17Chr5g0409181	non_coding_transcript_variant
Chr5	13094861	GT	G	1	+/+	-/-	N.A.	N.A.
Chr5	13622128	CAT	C	2	+/+	-/-	N.A.	N.A.
Chr5	20462829	TTA	T	2	+/+	-/-	MtrunA17Chr5g0420091	non_coding_transcript_variant
Chr5	22770782	CAAATAGACAGGCGCAAGCTGTCTTGGATCGACTACCACGAGACAAAG	C	47	+/+	-/-	N.A.	N.A.
Chr5	25817366	GAT	G	2	+/+	-/-	N.A.	N.A.
Chr5	25879638	AT	A	1	+/+	-/-	N.A.	N.A.
Chr5	26255438	TTCTCTCTCTCTC	T	12	+/+	-/-	N.A.	N.A.
Chr5	38243699	TAAAAAAA	T	7	+/+	-/-	N.A.	N.A.
Chr5	42754970	TAA	T	2	+/+	-/-	N.A.	N.A.
Chr6	12221	TA	T	1	+/+	-/-	N.A.	N.A.
Chr6	12265	AAACCCT	A	6	+/+	-/-	N.A.	N.A.
Chr6	3617724	GT	G	1	+/+	-/-	N.A.	N.A.
Chr6	20322968	CCTCCTTTGGAGACGAACTTAATTTAAACTTTATTTAGGGAAGTAACTTGTTAATTAGGTCCATAATCATCATAAAATAGTATTACAAACTAGAAGAACTATATAGGAATTTGGCAAGAATCAAACCAAAAAATATCGGATTAAATTTTGGTCACCAAAGTT	C	161	+/+	-/-	N.A.	N.A.
Chr6	20393469	GTAGGATAAAT	G	10	+/+	-/-	N.A.	N.A.
Chr6	20420042	GGGAAGTAACTTGTTAATTTGGTCCATAATCATCATAAAATAGTATTAAATAACTAGAATGAACTATATAGACATTAGCAAGAATCCAAGCCAAAAAATGTGGGATAAAATTTGGTCACCAAAGGTTCCTCCTTTGGAGACGAACTTAATTTAAACTTTATTTTA	G	164	+/+	-/-	N.A.	N.A.
Chr6	27329280	GAA	G	2	+/+	-/-	N.A.	N.A.
Chr6	33026280	GA	G	1	+/+	-/-	N.A.	N.A.
Chr7	8304	CAAACCCTAAACCCTAAACCCAAACCCTAAACCCT	C	34	+/+	-/-	N.A.	N.A.
Chr7	71066	CAT	C	2	+/+	-/-	N.A.	N.A.
Chr7	1041262	AG	A	1	+/+	-/-	N.A.	N.A.
Chr7	3060624	CT	C	1	+/+	-/-	N.A.	N.A.
Chr7	4250440	TTCTC	T	4	+/+	-/-	N.A.	N.A.
Chr7	5265493	GGGAGAGAGAGAGAGAGGAGAGAGAGAGAGAGAGAGAGAGAGAGAGAGAGAGAGAGGAGAGAGAGAGAGAGAGAGAGAGAGAGGAGAGAGAGAGGAGAGAGAGAGAGAGAGA	G	111	+/+	-/-	N.A.	N.A.
Chr7	5926998	CTTT	C	3	+/+	-/-	N.A.	N.A.
Chr7	6648318	ATG	A	2	+/+	-/-	N.A.	N.A.
Chr7	8720361	AT	A	1	+/+	-/-	MtrunA17Chr7g0223481	frameshift_variant
Chr7	18599903	TCATAA	T	5	+/+	-/-	N.A.	N.A.
Chr7	30188932	TAGTC	T	4	+/+	-/-	N.A.	N.A.
Chr7	38622338	AAT	A	2	+/+	-/-	N.A.	N.A.
Chr7	40316088	TGGCCTCA	T	7	+/+	-/-	MtrunA17Chr7g0253961.10	frameshift_variant
Chr7	55860723	CA	C	1	+/+	-/-	N.A.	N.A.
Chr8	35019	ACTAAAATT	A	8	+/+	-/-	N.A.	N.A.
Chr8	3182496	CT	C	1	+/+	-/-	N.A.	N.A.
Chr8	7795300	GAA	G	2	+/+	-/-	N.A.	N.A.
Chr8	10180733	AAT	A	2	+/+	-/-	N.A.	N.A.
Chr8	16310276	AT	A	1	+/+	-/-	N.A.	N.A.
Chr8	16429036	GAT	G	2	+/+	-/-	N.A.	N.A.
Chr8	20697037	TA	T	1	+/+	-/-	N.A.	N.A.
Chr8	22180271	TCCGTTGGTGGACTTGGGTGACTTGAAACAAGAAAAAGTAAACTCAAGCGC	T	50	+/+	-/-	N.A.	N.A.
Chr8	22249336	AATTTTATGATGATTATGG	A	18	+/+	-/-	N.A.	N.A.
Chr8	22249356	CCTAATTAACAAGTTACTTCCCTAAAATAAATTTAAATTAAGTTCGTCTCGAAAGGAGAACCTTTGGTGACCAAAATTTATCCTAACTTTTTTGGCTTGGATTCTTGCCAATGCCTAATATAGTTCATTCTAGTTATGTAATACTAA	C	146	+/+	-/-	N.A.	N.A.
Chr8	29468433	CA	C	1	+/+	-/-	N.A.	N.A.
Chr8	29534937	AT	A	1	+/+	-/-	N.A.	N.A.
Chr8	31259681	GAAAA	G	4	+/+	-/-	N.A.	N.A.
Chr8	31688068	CAA	C	2	+/+	-/-	N.A.	N.A.
Chr8	38385587	TA	T	1	+/+	-/-	N.A.	N.A.
Chr8	46870165	CT	C	1	+/+	-/-	N.A.	N.A.
