# Supplementary material for: Rapid identification of mutations caused by fast neutron bombardment in Medicago truncatula
Source: Plant Methods. 2021 Jun 16;17:62. doi: 10.1186/s13007-021-00765-y (PMC8207604; doi:10.1186/s13007-021-00765-y)
Supplement: Supplementary file 4 — Additional file 4: Table S3. The list of primers. The details of primers for genotyping of SymCRK and MtEGY1 were listed. [file 13007_2021_765_MOESM4_ESM.xlsx]

## Sheet: Sheet1
Table S3. The list of primers
Primer Name	Sequence (5'-3')	Product Length	Comment
SymCRK-F	TTCATATTTGCTATGTTTGCC	503 bp	PCR Primer
SymCRK-R	AACTCCTTGGTCGACCTGAC
MtEGY1-F	CTACTACGAAGAAGCTTAGC	825 bp	PCR Primer
MtEGY1-R	AAACGGTAAGGCATTGATGC
